# Supplementary material for: Deep Learning Methodologies Applied to Digital Pathology in Prostate Cancer: A Systematic Review
Source: Diagnostics (Basel). 2023 Aug 14;13(16):2676. doi: 10.3390/diagnostics13162676 (PMC10453406; doi:10.3390/diagnostics13162676)
Supplement: Supplementary file 1 [file diagnostics-13-02676-s001.zip]

Archive with 4 entries (4 files):
- Supplementary Figure S1.pdf
- Supplementary Table S1_RoB_revised_final.pdf
- Supplementary Table S2_metrics_table.pdf
- Supplementary Tables_S3-to-S8_for_revised_final.pdf
